# Supplementary material for: Elevation, Not Deforestation, Promotes Genetic Differentiation in a Pioneer Tropical Tree
Source: PLoS One. 2016 Jun 9;11(6):e0156694. doi: 10.1371/journal.pone.0156694 (PMC4900633; doi:10.1371/journal.pone.0156694)
Supplement: S1 File — (XLSX) [file pone.0156694.s004.xlsx]

## Sheet: large scale
population	id_tree	Micaff 5a	Micaff 5b	B109a	B109b	micaff 14a	micaff 14b	micaff 16a	micaff 16b	micaff 7a	micaff 7b	micaff 8a	micaff 8b	B9a	B9b	B102a	B102b	Micaff 19a	Micaff 19b
AG	AG003	264	264	346	346	221	223	262	264	278	278	282	298	386	386	366	366	270	282
AG	AG033	264	268	342	354	221	221	252	266	280	280	290	298	376	386	364	370	272	282
AG	AG036	264	268	344	346	221	221	252	256	278	278	292	292	386	386	364	370	282	282
AG	AG056	268	272	338	354	221	221	254	262	278	282	292	298	386	386	366	370	272	272
AG	AG057	264	264	352	356	221	225	256	256	276	278	298	300	386	386	366	366	274	282
AG	AG062	264	268	354	354	221	221	252	254	278	280	0	0	386	386	370	370	272	272
AG	AG063	268	270	352	354	221	223	252	256	252	278	278	290	386	386	364	364	274	282
AG	AG072	264	268	354	354	221	223	252	254	278	280	292	300	386	386	366	366	282	282
AG	AG127	262	268	352	352	221	221	240	264	252	280	270	292	376	376	370	370	272	272
AG	AG181	264	264	346	354	221	221	262	262	252	280	298	298	376	386	366	370	272	272
AG	AG193	264	264	352	352	221	221	242	248	280	280	294	298	374	374	370	370	270	270
AG	AG209	264	268	342	352	221	221	254	262	278	278	262	270	376	376	366	370	272	272
AG	AG215	264	268	336	354	221	221	264	264	280	280	292	298	386	386	366	370	272	272
AG	AG248	264	264	346	352	221	221	262	262	278	280	298	298	386	386	366	370	272	272
AG	AG251	264	264	346	346	221	221	244	256	278	282	270	302	376	376	366	370	272	272
AG	AG254	264	268	346	352	221	221	252	266	280	280	290	292	386	386	364	370	282	282
AG	AG259	264	264	346	362	221	221	252	262	280	280	0	0	0	0	370	370	0	0
AG	AG266	264	264	344	362	221	221	252	262	282	282	0	0	0	0	370	370	0	0
AG	AG282	264	268	350	354	221	221	256	262	252	282	302	302	374	386	366	370	270	282
AG	AG296	264	264	344	344	221	221	264	264	280	282	282	292	376	376	370	370	272	272
AG	AG299	264	264	344	344	221	221	256	264	278	278	298	306	376	386	366	370	272	282
AG	AG301	264	268	344	344	221	223	262	262	278	280	270	292	376	386	366	366	272	282
AG	AG318	264	274	346	352	221	221	262	262	252	280	290	298	376	386	366	370	282	282
AG	AG329	264	268	346	346	221	221	254	262	252	278	290	292	376	386	364	370	272	282
AG	AG345	268	268	346	354	221	221	254	264	278	278	292	292	376	386	364	370	272	282
AG	AG361	268	270	352	354	221	221	262	262	278	280	282	292	386	386	366	366	282	282
AG	AG365	268	268	344	352	217	221	266	266	252	280	282	298	376	386	366	366	272	282
AG	AG366	264	268	352	352	221	221	262	262	280	280	292	298	386	386	366	366	282	282
AG	AG369	268	268	346	346	221	221	248	262	252	280	292	294	386	386	364	364	272	272
CA	CA001	264	266	364	364	221	221	262	262	280	280	290	292	374	386	366	366	270	270
CA	CA002	268	268	0	0	221	221	252	252	280	280	282	290	386	386	370	370	282	282
CA	CA003	264	268	364	364	221	221	0	0	280	280	290	294	374	386	370	370	270	272
CA	CA004	264	264	364	364	221	221	252	252	280	280	288	290	376	386	368	368	272	278
CA	CA005	264	264	364	364	221	221	252	264	280	280	294	294	374	376	370	370	270	278
CA	CA006	264	264	364	364	221	221	264	264	280	282	288	294	374	374	368	370	270	278
CA	CA007	264	268	364	364	221	221	252	252	280	280	292	292	386	386	370	370	274	274
CA	CA008	264	264	364	364	221	221	252	252	280	282	290	292	386	386	366	366	272	272
CA	CA009	268	268	354	358	221	221	262	262	280	280	290	294	376	386	370	370	272	282
CA	CA010	264	264	344	346	221	221	262	262	280	280	282	282	374	376	370	370	270	272
CA	CA011	264	264	354	364	221	221	264	264	280	280	290	292	374	386	370	370	270	278
CA	CA012	264	266	344	364	221	221	252	252	280	280	288	290	386	386	370	370	272	282
CA	CA013	264	268	346	360	221	221	0	0	280	280	282	292	376	386	370	370	272	272
CA	CA014	264	268	364	364	221	221	252	252	280	280	294	294	376	386	370	370	272	278
CA	CA015	264	268	0	0	221	221	0	0	280	280	282	290	386	386	370	370	274	274
CA	CA016	264	264	0	0	221	221	0	0	280	280	290	290	386	386	370	370	0	0
CA	CA017	264	264	0	0	221	221	0	0	280	280	288	290	374	386	370	370	270	270
CA	CA018	268	268	348	348	221	221	262	262	280	280	292	294	386	386	370	370	272	272
CA	CA019	264	266	362	364	221	221	0	0	280	282	288	292	386	386	366	366	270	270
CA	CA020	264	268	340	348	221	221	262	262	280	282	294	294	374	376	366	366	270	272
CA	CA021	264	268	340	346	221	221	0	0	280	280	290	294	376	386	370	370	272	272
CA	CA022	268	268	346	364	221	221	0	0	280	280	288	292	376	386	370	370	272	272
CA	CA023	268	268	348	364	221	221	0	0	280	280	288	288	386	386	366	366	270	270
CA	CA024	264	268	348	348	221	221	260	260	282	282	294	294	386	386	370	370	282	282
CA	CA025	268	268	346	346	221	221	0	0	252	280	294	294	386	386	366	366	274	282
CA	CA026	268	268	348	364	221	221	0	0	282	282	294	294	386	386	370	370	274	282
CA	CA027	264	268	340	364	221	221	262	262	282	282	294	294	386	386	366	366	282	282
CA	CA028	264	268	340	364	221	221	0	0	282	282	288	288	386	386	370	370	270	270
CA	CA029	268	270	340	364	221	221	252	252	280	280	294	294	386	386	370	370	270	270
CA	CA030	264	268	364	364	221	221	0	0	280	280	290	294	386	386	366	366	272	272
CJ	CJ001	264	264	344	352	221	221	262	262	280	280	282	294	374	386	366	366	270	270
CJ	CJ002	270	274	344	364	221	221	0	0	278	280	282	294	386	386	370	370	282	282
CJ	CJ003	264	264	346	350	221	221	258	262	280	280	282	300	386	386	366	366	282	282
CJ	CJ004	264	264	348	348	221	221	0	0	0	0	0	0	374	374	366	370	270	272
CJ	CJ005	264	270	340	348	221	221	0	0	278	282	290	294	374	376	366	366	270	272
CJ	CJ006	268	270	354	360	221	221	252	252	280	280	282	300	376	386	370	370	272	282
CJ	CJ007	264	264	348	348	221	221	0	0	282	282	0	0	0	0	366	370	0	0
CJ	CJ008	264	268	350	350	221	221	0	0	280	280	0	0	0	0	370	370	0	0
CJ	CJ009	264	270	344	344	217	221	256	256	280	280	0	0	386	386	370	370	0	0
CJ	CJ010	270	270	346	358	221	221	256	256	280	280	282	294	386	386	370	370	282	282
CJ	CJ011	264	266	340	364	221	223	260	262	280	280	294	294	386	386	370	370	282	282
CJ	CJ012	268	270	348	352	219	221	256	262	280	280	282	288	386	386	366	366	272	282
CJ	CJ013	264	270	346	352	221	221	0	0	282	282	294	294	386	386	370	370	272	282
CJ	CJ014	268	268	348	364	221	223	252	252	282	282	290	294	374	386	366	366	270	282
CJ	CJ015	264	264	344	364	221	221	258	262	252	282	290	294	386	386	366	370	280	282
CJ	CJ016	264	268	348	362	221	221	254	254	280	280	288	294	374	376	366	366	270	272
CJ	CJ017	264	264	344	364	221	221	262	262	280	280	294	294	386	386	366	366	282	282
CJ	CJ018	264	268	348	352	221	221	262	262	278	282	288	294	386	386	366	366	272	282
CJ	CJ019	268	274	348	352	221	221	262	262	282	282	294	294	374	386	366	370	270	270
CJ	CJ020	266	270	348	364	221	221	0	0	252	280	290	294	386	386	370	370	282	282
CJ	CJ021	264	268	344	348	221	221	264	264	278	280	290	294	386	386	366	370	270	282
CJ	CJ022	264	270	344	348	221	223	262	262	280	280	282	294	386	386	370	370	270	270
CJ	CJ023	264	268	352	364	221	227	256	258	280	280	288	294	386	386	370	370	282	282
CJ	CJ024	268	270	348	348	221	223	260	260	278	282	282	294	386	386	370	370	272	282
CJ	CJ025	264	266	346	348	221	221	0	0	280	282	294	310	374	386	366	370	270	282
CJ	CJ026	264	274	348	352	221	227	256	256	276	276	290	294	374	374	370	370	270	280
CJ	CJ027	264	270	364	364	221	221	0	0	280	280	282	310	386	386	364	370	272	282
CJ	CJ028	270	270	344	348	221	221	258	258	280	280	282	282	386	386	370	370	272	272
CJ	CJ029	264	270	344	352	221	221	256	256	280	280	282	298	376	386	366	366	272	282
CJ	CJ030	264	270	348	352	221	221	0	0	252	280	288	294	376	386	366	370	272	282
CP	CP006	270	270	352	352	221	221	264	264	280	282	284	290	374	374	366	370	270	270
CP	CP029	264	270	344	352	221	221	250	264	280	280	282	282	386	386	370	370	282	282
CP	CP045	264	268	344	346	221	221	262	262	278	280	284	298	374	386	370	370	270	282
CP	CP048	268	268	344	354	221	221	262	264	280	280	290	298	374	374	370	370	270	270
CP	CP060	268	268	352	354	221	221	262	264	280	280	282	288	386	386	370	370	270	282
CP	CP069	264	268	344	344	219	221	262	262	278	282	292	296	386	386	364	364	270	282
CP	CP077	264	270	344	352	219	221	264	266	280	280	288	298	374	378	370	370	270	274
CP	CP114	268	268	344	352	221	221	264	264	278	280	284	290	374	374	370	370	270	270
CP	CP122	264	268	344	346	221	223	262	262	278	278	282	298	374	386	370	370	270	282
CP	CP125	264	264	344	344	219	221	262	264	278	280	290	292	374	376	370	370	270	272
CP	CP137	264	264	344	344	221	221	262	264	278	280	284	290	374	386	364	364	270	270
CP	CP145	264	270	344	350	221	221	248	264	280	280	290	290	386	386	366	370	270	270
CP	CP162	264	270	344	344	221	221	262	262	280	280	292	294	374	386	364	370	270	270
CP	CP180	264	268	348	352	221	221	264	264	280	280	284	294	386	386	370	370	282	282
CP	CP184	264	268	346	362	221	221	264	264	280	280	288	298	376	386	370	370	272	272
CP	CP197	264	268	344	356	221	221	262	262	280	282	282	288	386	386	366	370	0	0
CP	CP216	264	270	344	352	221	221	264	266	278	278	298	298	374	386	370	370	270	282
CP	CP231	264	270	352	356	221	223	262	264	278	280	292	294	374	374	370	370	270	270
CP	CP246	264	264	344	356	221	223	262	264	278	278	284	284	386	386	366	366	270	270
CP	CP254	268	270	352	356	221	221	262	262	280	280	284	292	386	386	370	370	270	270
CP	CP255	264	268	352	356	221	223	262	264	280	280	290	294	374	376	370	370	270	272
CP	CP276	264	270	344	344	221	223	262	266	280	280	288	298	386	386	366	370	270	270
CP	CP277	264	270	344	356	221	221	262	266	280	280	298	298	376	386	370	370	272	272
CP	CP280	264	268	344	354	221	221	264	264	278	280	296	298	374	386	370	370	270	270
CP	CP297	268	270	344	356	221	223	262	262	278	278	284	284	386	386	366	366	270	272
CP	CP304	264	264	344	344	221	221	264	266	278	278	290	298	0	0	366	370	270	270
CP	CP335	264	270	354	356	221	221	252	264	278	282	292	292	386	386	370	370	0	0
CP	CP340	264	264	344	346	219	221	264	266	280	280	290	298	374	378	370	370	270	274
CP	CP350	268	270	352	352	221	221	262	262	278	280	282	290	386	386	370	370	270	282
CP	CP361	264	268	344	352	221	221	262	264	280	280	292	294	386	386	366	370	270	282
GB	GB012	264	270	344	352	221	221	262	262	278	280	292	294	374	386	366	370	270	270
GB	GB013	270	270	346	352	221	225	262	262	278	280	290	292	386	386	366	370	282	282
GB	GB027	264	268	348	348	221	221	250	262	280	280	270	282	376	386	370	370	272	282
GB	GB035	264	268	344	354	221	225	262	262	280	280	282	282	376	386	366	370	272	282
GB	GB055	264	268	344	352	221	221	240	248	280	280	292	298	386	386	366	366	282	282
GB	GB056	270	274	348	354	221	221	262	262	280	280	294	294	374	386	366	370	270	282
GB	GB074	268	268	344	352	221	221	262	262	278	280	282	298	386	386	366	366	270	282
GB	GB076	264	264	344	352	221	221	254	264	278	278	294	294	374	386	364	364	270	282
GB	GB083	264	268	348	352	221	221	254	260	278	278	282	298	386	386	370	370	282	282
GB	GB096	268	274	344	354	221	221	262	262	278	278	282	298	386	386	366	366	282	282
GB	GB126	268	268	346	352	221	221	262	264	280	280	270	298	374	386	366	366	270	270
GB	GB128	270	274	344	354	221	225	264	264	280	280	284	290	386	386	364	364	282	282
GB	GB133	264	268	340	352	221	221	260	260	280	280	0	0	0	0	370	370	282	282
GB	GB137	270	270	344	348	225	225	260	262	280	280	292	298	386	386	366	366	282	282
GB	GB139	268	268	352	352	221	225	262	264	252	280	290	292	386	386	370	370	282	282
GB	GB162	268	268	352	352	221	221	264	264	0	0	0	0	0	0	370	370	270	282
GB	GB167	264	270	344	352	221	221	262	262	280	280	284	288	386	386	366	370	282	282
GB	GB201	264	268	352	354	221	221	264	290	278	280	282	298	378	386	366	366	274	282
GB	GB203	264	268	344	354	221	221	240	258	276	276	282	298	376	386	366	366	272	282
GB	GB219	270	274	346	352	221	221	262	264	278	278	282	292	386	386	366	366	282	282
GB	GB220	264	268	340	360	221	221	0	0	0	0	0	0	0	0	370	370	0	0
GB	GB226	268	268	352	352	221	221	262	264	278	280	270	298	376	386	370	370	272	282
GB	GB249	268	270	344	354	221	225	262	262	278	278	0	0	376	386	370	370	272	282
GB	GB274	268	274	344	346	221	221	264	266	278	278	288	298	386	386	366	366	282	282
GB	GB276	268	270	354	360	221	225	264	264	280	280	290	290	374	386	366	366	270	282
GB	GB318	268	268	354	354	221	221	262	264	278	278	0	0	0	0	368	370	0	0
GB	GB324	268	268	0	0	221	221	262	262	276	276	0	0	0	0	370	370	0	0
GB	GB350	264	264	348	352	221	221	242	266	278	280	282	288	386	386	370	370	282	282
PL	PL067	264	264	346	352	221	221	262	262	278	282	290	292	376	376	366	366	272	272
PL	PL068	264	268	352	352	221	221	262	266	278	282	298	298	386	386	364	364	282	282
PL	PL069	264	268	336	354	221	221	262	266	280	282	290	298	386	386	366	370	270	282
PL	PL070	264	268	348	352	221	221	262	262	280	280	292	292	374	376	364	364	270	272
PL	PL071	264	268	344	344	221	221	252	266	280	280	292	292	376	386	366	370	272	282
PL	PL072	264	270	346	348	221	221	244	266	0	0	0	0	0	0	366	366	0	0
PL	PL073	264	270	344	352	221	221	252	262	278	282	300	300	376	378	364	370	272	274
PL	PL074	264	264	348	352	221	221	262	262	252	278	298	298	386	386	366	370	282	282
PL	PL075	268	268	352	352	221	221	264	266	278	280	288	298	376	376	366	370	272	272
PL	PL076	264	274	352	352	221	221	262	266	280	280	270	290	386	386	364	364	272	272
PL	PL077	264	268	348	352	221	221	252	254	252	278	298	298	376	378	370	370	272	274
PL	PL078	264	264	344	354	221	221	254	266	280	280	298	298	376	386	366	370	272	282
PL	PL079	264	268	344	346	221	221	252	262	280	280	290	298	386	386	364	364	282	282
PL	PL080	268	270	346	346	221	221	262	262	0	0	0	0	0	0	366	366	0	0
PL	PL081	268	274	346	352	221	225	266	266	278	280	298	300	376	386	364	364	272	282
PL	PL082	264	268	344	346	221	221	262	264	278	278	298	298	386	386	364	364	282	282
PL	PL083	264	268	340	352	221	221	244	262	278	280	290	298	386	386	366	370	282	282
PL	PL084	264	268	346	352	221	225	254	258	278	278	298	300	374	376	366	366	270	272
PL	PL085	268	268	340	348	221	221	264	266	278	280	290	290	386	386	366	366	282	282
PL	PL086	264	268	342	348	221	221	262	264	278	282	292	300	376	386	366	370	272	272
PL	PL087	268	270	352	354	221	221	254	258	278	278	298	298	386	386	366	370	282	282
PL	PL088	270	272	352	354	221	221	256	256	280	280	282	298	386	386	366	370	282	282
PL	PL089	268	272	338	344	221	221	254	266	278	278	298	298	376	376	366	370	272	272
PL	PL090	264	264	344	344	221	225	262	266	280	280	270	290	374	374	366	366	270	270
PL	PL091	264	268	336	354	221	221	260	262	278	280	298	298	378	386	366	370	274	282
PL	PL092	264	268	354	354	221	221	240	262	280	280	270	298	386	386	364	364	272	282
PL	PL093	264	274	336	352	221	221	240	250	278	278	288	290	386	386	366	370	272	282
PL	PL094	264	264	0	0	221	221	260	260	0	0	0	0	0	0	370	370	0	0
PL	PL095	264	272	352	356	221	221	240	262	280	282	298	298	376	386	366	366	272	282
PL	PL096	268	272	346	354	221	221	240	262	280	282	298	298	386	386	366	366	282	282
RC	RC001	268	268	344	354	221	225	256	264	278	278	282	290	376	386	366	366	272	282
RC	RC004	268	268	344	354	221	221	254	260	278	278	270	298	376	386	366	366	272	282
RC	RC015	264	268	352	354	221	221	256	262	278	278	290	298	374	386	364	364	270	282
RC	RC020	264	268	342	362	221	221	264	264	280	280	292	298	386	386	366	370	282	282
RC	RC085	268	268	346	354	221	221	256	264	280	280	298	298	374	374	364	364	270	272
RC	RC111	264	264	352	362	221	221	254	256	280	280	292	292	374	376	364	364	270	272
RC	RC113	268	270	350	352	221	221	240	254	278	278	298	298	376	386	366	366	272	282
RC	RC125	264	268	350	354	221	221	262	266	278	280	292	298	386	386	366	366	272	282
RC	RC138	264	268	352	352	221	225	256	264	278	278	298	298	374	386	366	370	270	282
RC	RC142	270	270	338	352	221	221	262	264	278	278	298	298	376	376	364	364	272	272
RC	RC144	268	268	352	354	221	225	260	264	278	278	292	298	376	386	364	364	272	282
RC	RC154	268	274	338	354	221	221	240	262	280	282	282	290	386	386	366	366	282	282
RC	RC158	264	270	354	354	221	221	254	254	278	280	292	292	386	386	366	370	272	282
RC	RC186	268	268	352	352	221	221	262	264	280	280	282	298	376	376	366	366	272	272
RC	RC200	268	268	346	352	221	221	240	266	280	282	270	296	374	376	366	366	270	272
RC	RC203	264	268	340	348	221	221	262	262	280	280	282	298	376	386	366	366	272	282
RC	RC216	264	268	344	352	221	221	254	254	278	282	292	298	376	386	366	370	272	282
RC	RC217	268	270	338	352	221	221	262	264	280	280	292	298	376	386	366	370	272	272
RC	RC222	268	268	344	352	221	221	262	262	278	280	282	292	376	386	364	364	272	282
RC	RC233	264	268	352	352	221	221	254	266	280	280	298	298	376	376	370	370	272	272
RC	RC235	268	268	352	356	221	221	240	262	280	280	290	298	386	386	366	370	282	282
RC	RC252	264	268	352	354	221	221	262	262	278	280	282	302	376	386	364	364	272	282
RC	RC255	264	264	344	352	221	221	254	256	278	278	292	292	376	386	364	364	272	282
RC	RC264	264	264	352	354	221	221	266	266	278	278	292	298	376	376	366	366	272	272
RC	RC270	268	268	354	354	221	221	254	262	280	280	298	298	386	386	366	370	282	282
RC	RC280	268	268	340	352	221	221	264	264	280	280	280	298	376	386	366	370	272	282
RC	RC295	264	268	352	352	221	221	264	264	278	280	292	298	376	376	364	364	272	272
RC	RC301	270	270	338	352	221	221	262	264	278	278	292	298	376	386	370	380	272	282
RC	RC317	264	268	338	342	221	221	256	266	280	282	270	292	376	386	366	366	272	282
RC	RC365	264	264	340	352	221	221	262	262	278	280	270	298	376	386	370	370	272	282
SH	SH001	264	268	350	350	221	221	262	262	278	280	288	300	386	386	364	364	272	272
SH	SH002	268	268	344	350	221	221	240	240	278	280	296	296	386	386	364	364	272	272
SH	SH003	264	264	350	350	221	221	240	262	278	280	288	300	386	386	366	366	274	282
SH	SH004	264	268	352	354	221	221	248	262	280	280	270	282	0	0	370	370	270	270
SH	SH005	264	268	344	354	221	221	254	262	280	280	270	300	386	386	366	366	270	270
SH	SH006	264	270	354	354	221	221	254	264	280	280	282	298	374	374	370	370	270	272
SH	SH007	264	268	344	346	221	221	258	262	278	282	290	290	386	386	366	366	270	270
SH	SH008	268	268	352	354	221	223	254	254	280	280	288	290	386	386	364	364	0	0
SH	SH009	264	264	354	354	221	221	258	264	282	282	296	298	0	0	364	364	270	272
SH	SH010	268	270	352	352	221	221	258	262	280	280	290	296	386	386	364	364	270	282
SH	SH011	264	274	354	354	221	225	262	264	280	280	290	298	386	386	364	364	272	282
SH	SH012	264	268	344	352	221	223	252	262	280	280	288	296	386	386	364	364	272	272
SH	SH013	268	268	346	354	221	221	260	264	280	280	0	0	374	376	366	366	270	272
SH	SH014	264	270	346	356	221	223	258	262	280	280	282	290	386	386	364	364	0	0
SH	SH015	264	264	362	362	221	223	262	262	280	282	288	290	386	386	364	364	270	270
SH	SH016	264	268	352	354	221	221	262	262	280	280	290	300	374	374	366	370	270	270
SH	SH017	264	268	344	352	221	221	252	262	280	280	278	288	386	386	366	366	282	282
SH	SH018	264	264	354	354	221	221	264	270	280	282	270	300	386	386	366	366	282	282
SH	SH019	268	274	352	354	221	221	248	264	280	280	276	296	386	386	364	364	280	280
SH	SH020	268	268	344	350	221	221	240	240	278	280	296	296	386	386	364	364	272	280
SH	SH021	264	268	352	352	221	223	260	270	280	280	290	290	386	386	364	364	272	272
SH	SH022	264	264	354	354	221	221	252	260	280	280	288	298	386	386	364	364	272	280
SH	SH023	268	274	338	352	221	223	260	262	282	282	298	298	386	386	364	364	270	270
SH	SH024	268	274	338	354	221	221	262	262	280	280	288	290	386	386	370	370	0	0
SH	SH025	268	268	344	344	221	221	260	270	278	280	296	296	386	386	370	370	270	280
SH	SH026	264	272	352	362	221	221	264	270	280	280	296	298	386	386	366	368	282	282
SH	SH027	264	264	338	354	221	221	262	262	280	280	300	300	386	386	364	364	270	270
SH	SH028	264	264	344	354	221	221	262	264	280	280	270	296	374	374	364	364	270	282
SH	SH029	264	268	352	356	221	221	262	262	282	282	270	300	0	0	366	370	270	272
SH	SH030	264	264	352	354	221	221	240	262	278	280	296	300	386	386	364	364	272	282
SJ	SJ001	264	274	354	354	221	221	264	264	252	280	288	290	386	386	370	370	282	282
SJ	SJ002	262	264	346	364	221	221	264	264	278	280	282	290	386	386	366	370	272	282
SJ	SJ003	262	264	346	364	221	221	264	264	278	280	282	290	386	386	366	366	272	282
SJ	SJ004	264	264	352	352	221	221	264	264	276	282	270	292	386	386	366	366	272	282
SJ	SJ005	264	270	342	342	221	221	248	262	278	280	290	298	374	376	364	364	270	272
SJ	SJ006	0	0	0	0	221	221	262	262	280	280	290	290	376	386	366	366	272	282
SJ	SJ007	264	264	348	352	221	221	250	250	276	282	290	294	376	376	366	370	272	272
SJ	SJ008	264	264	342	346	221	221	254	254	280	280	290	290	374	376	364	364	270	272
SJ	SJ009	262	264	364	364	221	221	262	266	280	280	290	292	386	386	366	366	272	282
SJ	SJ010	264	274	342	364	221	221	266	266	276	280	288	292	386	386	366	366	272	282
SJ	SJ011	264	266	346	364	221	221	244	262	280	280	282	292	376	386	364	364	272	282
SJ	SJ012	270	270	352	354	221	221	244	262	278	282	282	292	376	376	364	364	272	272
SJ	SJ013	262	270	342	364	221	221	266	266	278	280	290	292	376	386	370	370	272	282
SJ	SJ014	264	264	346	364	221	221	250	250	276	282	288	290	386	386	364	364	282	282
SJ	SJ015	268	268	350	364	221	221	266	266	278	280	282	288	386	386	370	370	272	282
SJ	SJ016	264	268	342	346	221	221	244	244	276	282	290	292	376	386	364	364	272	282
SJ	SJ017	264	270	352	352	221	221	244	262	276	280	290	292	376	376	366	370	272	272
SJ	SJ018	268	268	342	364	221	221	262	262	278	280	284	292	376	386	366	366	272	282
SJ	SJ019	262	264	354	356	221	221	262	266	280	280	288	298	376	386	364	364	272	282
SJ	SJ020	264	270	348	364	221	221	262	266	252	278	282	292	386	386	364	364	270	282
SJ	SJ021	264	274	348	354	221	221	264	264	280	282	290	292	386	386	370	370	272	282
SJ	SJ022	264	264	342	356	221	223	252	262	280	280	282	290	374	376	366	370	270	272
SJ	SJ023	264	268	342	352	221	221	262	264	276	280	290	292	376	386	364	364	272	282
SJ	SJ024	264	264	354	364	221	221	266	266	276	280	288	290	376	386	370	370	272	282
SJ	SJ025	264	264	344	362	221	221	266	266	278	280	282	282	374	376	370	370	270	272
SJ	SJ026	264	264	348	364	221	221	262	264	280	280	282	292	386	386	366	366	282	282
SJ	SJ027	264	274	348	354	221	221	266	266	276	280	290	290	376	376	370	370	272	272
SJ	SJ028	262	264	354	354	221	221	266	266	278	280	284	290	376	386	366	370	272	282
SJ	SJ029	264	264	342	362	221	221	248	262	276	280	288	294	376	386	364	364	272	282
SJ	SJ030	264	264	344	362	221	221	266	266	278	280	282	282	374	376	370	370	270	272
ST	ST006	264	268	360	362	221	221	248	262	280	280	0	0	386	386	364	364	282	282
ST	ST007	264	264	348	348	221	221	262	264	252	278	296	298	386	386	366	366	282	282
ST	ST008	262	264	344	346	221	221	248	248	252	278	296	298	386	386	366	370	272	282
ST	ST009	262	268	346	352	221	221	256	264	280	282	290	296	386	386	364	364	272	282
ST	ST010	262	262	338	354	221	221	240	240	280	280	294	296	386	386	366	366	272	282
ST	ST011	264	268	346	360	221	221	248	264	278	278	298	302	386	386	364	364	272	282
ST	ST012	264	264	346	348	221	221	248	264	280	280	292	296	386	386	364	364	282	282
ST	ST013	268	268	348	352	221	221	262	264	278	280	296	296	386	386	366	370	270	282
ST	ST014	264	264	344	348	221	221	256	256	278	282	290	302	386	386	366	366	270	282
ST	ST015	262	262	348	356	221	221	252	260	278	280	290	298	374	376	366	370	270	272
ST	ST016	264	264	348	360	221	221	264	264	280	280	292	296	374	374	366	370	270	270
ST	ST017	264	268	348	352	221	221	262	262	278	282	290	296	386	386	366	370	282	282
ST	ST018	264	264	348	348	221	221	260	260	278	280	290	316	386	386	366	370	282	282
ST	ST019	264	268	346	356	221	221	260	262	278	278	296	298	386	386	366	366	282	282
ST	ST020	264	268	352	356	221	221	264	264	280	280	292	292	376	376	366	366	272	272
ST	ST021	262	264	354	362	221	221	262	262	278	278	0	0	0	0	366	366	0	0
ST	ST022	264	264	346	346	221	221	248	248	282	282	290	296	386	386	366	366	282	282
ST	ST023	264	264	346	352	221	221	262	262	280	280	296	298	386	386	366	370	282	282
ST	ST024	264	264	346	352	221	221	256	264	280	280	290	292	386	386	366	366	282	282
ST	ST025	264	264	346	348	221	221	262	264	280	282	290	296	386	386	366	370	272	282
ST	ST026	262	264	344	346	221	221	248	264	282	282	302	302	386	386	366	370	282	282
ST	ST027	262	264	344	348	221	221	256	262	278	278	290	296	386	386	366	370	272	272
ST	ST028	264	268	348	352	221	221	248	264	280	280	298	298	386	386	364	364	282	282
ST	ST029	264	264	344	354	221	221	248	262	280	280	282	296	386	386	366	366	282	282
ST	ST030	268	272	354	354	221	221	248	260	278	278	296	316	386	386	366	366	272	282
BC	BC001	264	270	352	352	221	221	262	266	282	282	270	290	386	386	366	366	282	282
BC	BC002	264	268	344	348	221	221	262	262	280	280	288	296	386	386	366	366	282	282
BC	BC003	264	268	344	344	221	221	264	264	278	282	288	296	378	386	366	366	274	282
BC	BC004	264	272	348	350	221	221	262	262	278	282	282	296	374	374	364	366	270	270
BC	BC005	264	264	344	350	221	225	256	262	278	280	282	296	374	386	366	366	270	282
BC	BC006	264	264	354	360	221	223	248	262	278	280	282	282	374	378	366	366	272	272
BC	BC007	264	264	352	354	221	221	258	262	278	282	292	292	374	386	366	366	272	282
BC	BC008	264	270	342	344	221	221	262	262	252	280	270	282	376	386	366	366	272	272
BC	BC009	264	264	350	360	221	221	262	262	278	280	282	292	378	386	366	366	270	270
BC	BC010	264	264	348	348	221	225	262	262	278	280	290	296	374	374	366	366	270	270
BC	BC011	270	270	344	352	221	221	262	262	278	282	270	296	386	386	364	366	282	282
BC	BC012	264	264	344	350	221	221	244	262	276	282	290	290	376	386	366	366	272	282
BC	BC013	270	270	344	350	221	221	244	262	280	282	282	300	374	374	366	366	270	270
BC	BC014	264	268	344	348	221	223	260	262	278	282	288	296	376	376	366	366	272	272
BC	BC015	264	264	346	352	221	221	260	262	280	282	270	292	374	386	366	366	270	282
BC	BC016	264	264	352	352	221	221	262	264	278	282	282	296	374	386	366	366	270	282
BC	BC017	264	264	344	348	221	221	262	262	278	280	282	290	386	386	366	366	282	282
BC	BC018	264	268	348	352	221	223	258	258	282	282	282	292	386	386	366	366	282	282
BC	BC019	264	264	348	350	221	221	256	262	278	278	290	296	374	386	366	366	270	282
BC	BC020	264	264	344	348	221	221	256	266	278	280	288	296	374	374	366	366	272	272
BC	BC021	264	264	342	354	221	221	258	266	280	282	290	290	376	386	366	366	272	282
BC	BC022	264	268	342	344	221	221	240	266	278	280	282	290	376	386	366	366	282	282
BC	BC023	264	268	350	352	221	221	262	262	278	278	296	296	376	386	366	366	272	282
BC	BC024	268	268	350	360	221	223	262	262	278	282	296	296	376	386	366	366	272	282
BC	BC025	264	268	344	354	221	223	248	262	278	282	270	290	386	386	366	366	270	282
BC	BC026	264	270	352	352	221	223	262	262	278	282	270	282	374	386	366	366	270	282
BC	BC027	264	270	342	348	221	221	262	262	280	282	282	290	374	374	366	366	270	270
BC	BC028	264	264	342	344	221	221	262	262	280	282	290	296	386	386	366	366	270	282
BC	BC029	264	268	348	354	221	223	248	260	252	282	282	296	374	386	366	366	282	282
BC	BC030	264	264	342	354	221	221	258	266	280	282	288	292	386	386	366	366	282	282

## Sheet: bci
		Micaff 5		B109		Micaff 14		B102		Micaff 16		Micaff 7		Micaff 8		Micaff 19		B9
sample	Tree ID	Allele 1	Allele 2	Allele 1	Allele 2	Allele 1	Allele 2	Allele 1	Allele 2	Allele 1	Allele 2	Allele 1	Allele 2	Allele 1	Allele 2	Allele 1	Allele 2	Allele 1	Allele 2
BC001	183233	264	270	352	352	221	221	366	366	262	266	282	282	270	290	282	282	386	386
BC002	219087	264	268	344	348	221	221	366	366	262	262	280	280	288	296	282	282	386	386
BC003	236899	264	268	344	344	221	221	366	366	264	264	278	282	288	296	274	282	378	386
BC004	242908	264	272	348	350	221	221	364	366	262	262	278	282	282	296	270	270	374	374
BC005	246858	264	264	344	350	221	225	366	366	256	262	278	280	282	296	270	282	374	386
BC006	403736	264	264	354	360	221	223	366	366	248	262	278	280	282	282	272	272	374	378
BC007	407412	264	264	352	354	221	221	366	366	258	262	278	282	292	292	272	282	374	386
BC008	408729	264	270	342	344	221	221	366	366	262	262	252	280	270	282	272	272	376	386
BC009	415869	264	264	350	360	221	221	366	366	262	262	278	280	282	292	270	270	378	386
BC010	416778	264	264	348	348	221	225	366	366	262	262	278	280	290	296	270	270	374	374
BC011	416906	270	270	344	352	221	221	364	366	262	262	278	282	270	296	282	282	386	386
BC012	417381	264	264	344	350	221	221	366	366	244	262	276	282	290	290	272	282	376	386
BC013	419555	270	270	344	350	221	221	366	366	244	262	280	282	282	300	270	270	374	374
BC014	419635	264	268	344	348	221	223	366	366	260	262	278	282	288	296	272	272	376	376
BC015	449025	264	264	346	352	221	221	366	366	260	262	280	282	270	292	270	282	374	386
BC016	513934	264	264	352	352	221	221	366	366	262	264	278	282	282	296	270	282	374	386
BC017	523289	264	264	344	348	221	221	366	366	262	262	278	280	282	290	282	282	386	386
BC018	602201	264	268	348	352	221	223	366	366	258	258	282	282	282	292	282	282	386	386
BC019	608210	264	264	348	350	221	221	366	366	256	262	278	278	290	296	270	282	374	386
BC020	608213	264	264	344	348	221	221	366	366	256	266	278	280	288	296	272	272	374	374
BC021	613127	264	264	342	354	221	221	366	366	258	266	280	282	290	290	272	282	376	386
BC022	630111	264	268	342	344	221	221	366	366	240	266	278	280	282	290	282	282	376	386
BC023	707127	264	268	350	352	221	221	366	366	262	262	278	278	296	296	272	282	376	386
BC024	709476	268	268	350	360	221	223	366	366	262	262	278	282	296	296	272	282	376	386
BC025	712291	264	268	344	354	221	223	366	366	248	262	278	282	270	290	270	282	386	386
BC026	713275	264	270	352	352	221	223	366	366	262	262	278	282	270	282	270	282	374	386
BC027	716293	264	270	342	348	221	221	366	366	262	262	280	282	282	290	270	270	374	374
BC028	717297	264	264	342	344	221	221	366	366	262	262	280	282	290	296	270	282	386	386
BC029	804240	264	268	348	354	221	223	366	366	248	260	252	282	282	296	282	282	374	386
BC030	810197	264	264	342	354	221	221	366	366	258	266	280	282	288	292	282	282	386	386

## Sheet: coordinates
292	10	1	1	1	1	1	1	1	1	1	1
Sample	Population	X	Y
1	AG	-79.7663	9.22556
2	CA	-79.4001	9.19582
3	CJ	-79.3572	9.25092
4	CP	-79.6555	9.09102
5	GB	-79.6939	9.11634
6	PL	-79.7408	9.15399
7	RC	-79.7384	9.19953
8	SH	-79.9754	9.27058
9	SJ	-79.5214	9.37875
10	ST	-79.7104	9.36418
11	BC	-79.847	9.15539
